# Supplementary material for: De novo assembly of the carrot mitochondrial genome using next generation sequencing of whole genomic DNA provides first evidence of DNA transfer into an angiosperm plastid genome
Source: BMC Plant Biol. 2012 May 1;12:61. doi: 10.1186/1471-2229-12-61 (PMC3413510; doi:10.1186/1471-2229-12-61)
Supplement: Additional file 3 — Table S1. Summary of Illumina and 454 read coverage. [file 1471-2229-12-61-S3.xls]

## Sheet: Table S1
Table S1. Summary of Illumina and 454 read coverage.
Sequences dataset	Number of reads	Plastid		Mitochondrial		Overall percent
		Number of reads mapped	Percent	Number of reads mapped	Percent
Illumina	50598879	6949870	13.7	1365825	2.7	16.4
454 set 1	813770	52062	6.4	10636	1.31	7.7
454 set 2	814668	53533	6.6	10900	1.34	7.9
454 set 3	771864	49993	6.5	10403	1.35	7.8
454 set 4	704918	46082	6.5	9267	1.31	7.8
454 set 5	692688	45356	6.6	9082	1.31	7.9
