# Supplementary material for: De novo assembly of the carrot mitochondrial genome using next generation sequencing of whole genomic DNA provides first evidence of DNA transfer into an angiosperm plastid genome
Source: BMC Plant Biol. 2012 May 1;12:61. doi: 10.1186/1471-2229-12-61 (PMC3413510; doi:10.1186/1471-2229-12-61)
Supplement: Additional file 6 — Table S2. Comparison of gene content in mitochondrial genomes. [file 1471-2229-12-61-S6.xls]

## Sheet: Table S2
Table S2. Comparison of gene content in mitochondrial genomes.
Gene	Carrot	Nicotiana	Bambisa	Vitis	Carica	Arabidopsis	Brassica	Vigna	Cucurbita	Citrullus	Silene	Beta	Zea mays	Tripsacum	Sorghum	Triticum	Oryza	Cycas
Complex I
nad1	+	+	+	+	+	+	+	+	+	+	+	+	+	+	+	+	+	+
nad2	+	+	+	+	+	+	+	+	+	+	+	+	+	+	+	+	+	+
nad3	+	+	+	+	+	+	+	+	+	+	+	+	+	+	+	+	+	+
nad4	+	+	+	+	+	+	+	+	+	+	+	+	+	+	+	+	+	+
nad4L	+	+	+	+	+	+	+	+	+	+	+	+	+	+	+	+	+	+
nad5	+	+	+	+	+	+	+	+	+	+	+	+	+	+	+	+	+	+
nad6	+	+	+	+	+	+	+	+	+	+	+	+	+	+	+	+	+	+
nad7	+	+	+	+	+	+	+	+	+	+	+	+	+	+	+	+	+	+
nad9	+	+	+	+	+	+	+	+	+	+	+	+	+	+	+	+	+	+
Complex II
sdh3	-	+	-	+	+	-	-	-	+	+	-	-	-	-	-	-	-	+
sdh4	-	+	-	+	+	-	-	+	+	+	-	-	-	-	-	-	-	-
Complex III
cob	+	+	+	+	+	+	+	+	+	+	+	+	+	+	+	+	+	+
Complex IV
cox1	+	+	+	+	+	+	+	+	+	+	+	+	+	+	+	+	+	+
cox2	+	+	+	+	+	+	+	-	+	+	+	+	+	+	+	+	+	+
cox3	+	+	+	+	+	+	+	+	+	+	+	+	+	+	+	+	+	+
Complex V
atp1	+	+	+	+	+	+	+	+	+	+	+	+	+	+	+	+	+	+
atp4	+	+	+	+	+	+	+	+	+	+	+	+	+	+	+	+	+	+
atp6	+	+	+	+	+	+	+	+	+	+	+	+	+	+	+	+	+	+
atp8	+	+	+	+	+	+	+	+	+	+	+	+	+	+	+	+	+	+
atp9	+	+	+	+	+	+	+	+	+	+	+	+	+	+	+	+	+	+
Cytochrome c biogenesis
ccmB	+	+	+	+	+	+	+	+	+	+	+	+	+	+	+	+	+	+
ccmC	+	+	+	+	+	+	+	+	+	+	+	+	+	+	+	+	+	+
ccmFc	+	+	+	+	+	+	+	+	+	+	+	+	+	+	+	+	+	+
ccmFn	+	+	+	+	+	+	+	+	+	+	+	+	+	+	+	+	+	+
Ribosomal RNAs
rrn5	+	+	+	+	+	+	+	+	+	+	+	+	+	+	+	+	+	+
rrn18	+	+	+	+	+	+	+	+	+	+	+	+	+	+	+	+	+	+
rrn26	+	+	+	+	+	+	+	+	+	+	+	+	+	+	+	+	+	+
Ribosomal proteins
rpl2	-	+	+	+	+	+	+	-	+	+	-	-	-	-	-	-	+	+
rpl5	+	+	+	+	+	+	+	+	+	+	+	+	-	-	-	+	+	+
rpl10	+	+	-	+	+	-	-	-	+	+	-	-	-	-	-	-	-	+
rpl16	+	+	+	+	+	+	+	+	+	+	-	-	+	+	+	+	+	+
rps1	+	+	+	+	+	-	-	+	+	+	-	-	+	+	+	+	+	+
rps2	-	-	+	-	-	-	-	-	-	-	-	-	+	+	+	+	+	+
rps3	+	+	+	+	+	+	+	+	+	+	-	+	+	+	+	+	+	+
rps4	+	+	+	+	+	+	+	+	+	+	-	+	+	+	+	+	+	+
rps7	+	-	+	+	+	+	+	-	+	+	-	+	+	+	+	+	+	+
rps10	-	+	-	+	+	-	-	+	+	+	-	-	-	-	-	-	-	+
rps11	-	-	-	-	-	-	-	-	-	-	-	-	-	-	-	-	-	+
rps12	+	+	+	+	+	+	+	+	+	+	-	+	+	+	+	+	+	+
rps13	+	+	+	+	+	-	-	-	+	+	-	+	+	+	+	+	+	+
rps14	-	-	-	+	+	-	+	+	-	-	-	-	-	-	-	-	-	+
rps19	-	+	+	+	+	-	-	-	+	+	-	-	-	-	-	-	+	+
rpl2-cp	+	-	-	-	-	-	-	-	-	-	-	-	-	-	-	-	-	-
Other ORFs
matR	+	+	+	+	+	+	+	+	+	+	+	+	+	+	+	+	+	+
mttB	+	+	+	+	+	+	+	+	+	+	+	+	+	+	+	+	+	+
Total number	37	37	35	40	39	31	32	32	38	38	25	30	32	32	32	33	35	40
