# Supplementary material for: De novo assembly of the carrot mitochondrial genome using next generation sequencing of whole genomic DNA provides first evidence of DNA transfer into an angiosperm plastid genome
Source: BMC Plant Biol. 2012 May 1;12:61. doi: 10.1186/1471-2229-12-61 (PMC3413510; doi:10.1186/1471-2229-12-61)
Supplement: Additional file 10 — Table S3. Plant material used in this study. [file 1471-2229-12-61-S10.xls]

## Sheet: Table S3
Table S3. Plant material used in this study.
Species	Common name	Accession number/cultivar	Seed source
Coriandrum sativum L.	Cilantro	Ames 30189	USDA
Petroselium crispum (Mill.) Fuss.	Parsley	"Hamburg"	Northrup-King
Cuminum cyminum L.	Cumin	Ames 30194	USDA
Apium graveolens ssp. rapaceum L.	Celeriac	"Brilliant"	Johnny's Selected Seeds
Anethum graveolens L.	Dill	Ames 27389	USDA
Foeniculum vulgare (Mill.)	Fennel	Ames 30289	USDA
Daucus carota ssp. sativus (Hoffm.) Schübl. & G. Martens	Cultivated carrot	B493B	USDA
Daucus muricatus L.	Wild daucus	PI 295863	USDA
Daucus glochidiatus (Labill.) Fisch. & C.A.Mey	Wild daucus	DC 92107	HRI
Daucus crinitus Desf.	Wild daucus	PI 652413	USDA
Daucus capillifolius Gilli.	Wild daucus	7190	HRI
Daucus aureus Desf.	Wild daucus	PI 295854	USDA
Daucus sahariensis Murb.	Wild daucus	Ames 30286	USDA
Daucus pusillus Michx.	Wild daucus	Ames 30655	USDA
Eryngium planum L.	Plains eryngo	Ames 23063	USDA
