# Supplementary material for: De novo assembly of the carrot mitochondrial genome using next generation sequencing of whole genomic DNA provides first evidence of DNA transfer into an angiosperm plastid genome
Source: BMC Plant Biol. 2012 May 1;12:61. doi: 10.1186/1471-2229-12-61 (PMC3413510; doi:10.1186/1471-2229-12-61)
Supplement: Additional file 12 — Tables S5. Primers used in this study. [file 1471-2229-12-61-S12.xls]

## Sheet: Table S5
Table S5. Primers used in this study.
Primer names	Primer pair number	Sequence	Ta	Expected amplicon size (nt)	Connection
MitoRpt4-R	1	CAGTACATGGATGTCACGAG	55	584	R2-A
Mito A-L		TCTATTCTAGTCTCCCCGGT
Mito A-R	2	GTTCCTCTACAGCATCAAGC	52	311	A-R4
MitoRpt1-L		TGACATGAAGGAACAAATCA
MitoRpt1-R	3	AGTACCGAAACAACCACAAT	52	312	R4-B
MitoB-L		TaAAAAGCCCAGGAATACAA
MitoB-R	4	GCTTACTTACTTCTCGAGCG	52	235	B-R4
MitoRpt1-L		TGACATGAAGGAACAAATCA
MitoRpt1-R	5	AGTACCGAAACAACCACAAT	52	293	R4-C
MitoC-L		GCCAAATAAGTCCTATCGTG
MitoC-R	6	CTATCTGCACTAAACTCCCG	55	318	C-R1
MitoRpt2-L		ACATGACGAGAAGAGTTTGG
MitoRpt2-R	7	CTCTGATATCTCGCTCAACC	55	299	R1-D
MitoD-L		TCTCGCAGATCTCCCTATTA
MtSNPFw	8	CGAGAGCCTTAAGCATTGTA	55	551	D-R3
MtSNPRv		CACTTATCGAGCCCCTATTT
MitoRpt3-L	9	CAAGGATCAAGAAGAACCAG	55	446	R3-R1
MitoRpt2-L		ACATGACGAGAAGAGTTTGG
MitoRpt2-R	10	CTCTGATATCTCGCTCAACC	55	310	R1-R2
MitoF-L		TGTGCTAGAAATCCGAAAGT
MitoRpt4-R	11	CAGTACATGGATGTCACGAG	55	547	R2-E
MitoG-L		GCTTCTTTCTGTGCAGGAT
Mito G-R	12	TTCTTTCTGTCTTTTCTCGC	55	400	E-R3
MitoRpt3-R		ATCCGTGTAAGAAAGGCATA
MtCp 1-1 Fw	13	GAATGGGGTGATATCAAGAA	56	1152	Mt-Pt region
MtCp 1-1 Rv		GAATAACCCGTCCTCTTCTT
MtCp 1-2 Fw	14	ACCAATTAGGTTTACGACGA	56	1128	Mt-Pt region
MtCp 1-2 Rv		TTtAGTGAACGTGTCACAGC
MtCp 2-1 Fw	15	TAACCTAGGCAACGAAAAAG	56	1141	mtDcMP3
MtCp 2-1 Rv		GTGGAACATGGTTTTCAAGT
MtCp 2-2 Fw	16	AGTCGTCTGCATTGAACTCT	56	1032	mtDcMP3
MtCp 2-2 Rv		ACTACAGTTGGTGGAGCAAT
MtCp 3-1 Fw	17	TGGGAGTTGTAGAAATGCTT	56	1196	Mt-Pt region
MtCp 3-1 Rv		ATTGAGCAAAGACAGGTTGT
MtCp 3-2 Fw	18	GGATTGGTGGATTTCTCATA	56	1077	Mt-Pt region
MtCp 3-2 Rv		CCCTTTCCTTACTCCTCAAT
CpMi Fw	19	AAAGGAATTTGTCCATTTTTC	56	2923	ptDcMP1-2-3
CpMi Rv bis		GCCTCTTCTTGATTCTCGTT
R1 Fw	20	GTAAGCTCTTCCTAACGCAA	56	2843	Southern probe for repeat1
R1 Rv		CTCTTAGCTAGACGAATGCT
R3 Fw	21	TACACGGATGAGACTGATCA	56	6138	Southern probe for repeat3
R3 Rv		CCATCCATATGTGCTAGCTT
R4 Fw	22	TGTTCCTTCATGTCATGATC	56	4013	Southern probe for repeat4
R4 Rv		CAGCTGCATAAATGACTAGA
Ta= annealing temeperature
